# Supplementary material for: N-substituted phenylbenzamides of the niclosamide chemotype attenuate obesity related changes in high fat diet fed mice
Source: PLoS One. 2018 Oct 25;13(10):e0204605. doi: 10.1371/journal.pone.0204605 (PMC6201879; doi:10.1371/journal.pone.0204605)
Supplement: S1 Table — (XLSX) [file pone.0204605.s002.xlsx]

## Sheet: __JChemStructureSheet
Hash	StructureStringLength	StructureStringFormat	StructureString
1032F0A652406E2F6AB61FE8437BB936	1	mrv	JChemExcelLQQAAB+LCAAAAAAABADtvQdgHEmWJSYvbcp7f0r1StfgdKEIgGATJNiQQBDswYjN5pLsHWlHIymrKoHKZVZlXWYWQMztnbz33nvvvffee++997o7nU4n99//P1xmZAFs9s5K2smeIYCqyB8/fnwfPyIe/x7vFmV6mddNUS0/+2h3vPNRmi+n1axYXnz20VWxnFVXzfbu3v29j36Po8dTakvtl81nH83bdvXo7t2rq6vxdJ4vsnfVcjytFh/J94/eNUXQ5ureuKov7u7t7Oze/b2/eP6a39kulk2bLac5vdUUjxr+8Hk1zVpGZqCLu4usviyWd6X53UV9KdB+/93933937/ff2R2/a2YfuTGd0JfH9G56XpR5el7Vi6xNL3f3x7t74…
0D017AD9A3B00E268ACB36E2CD8A91F8	1	mrv	JChemExceliQQAAB+LCAAAAAAABADtvQdgHEmWJSYvbcp7f0r1StfgdKEIgGATJNiQQBDswYjN5pLsHWlHIymrKoHKZVZlXWYWQMztnbz33nvvvffee++997o7nU4n99//P1xmZAFs9s5K2smeIYCqyB8/fnwfPyIe/x7vFmV6mddNUS0/+2h3vPNRmi+n1axYXnz20VWxnFVXzfbu3v29j36Po8dTakvtl81nH83bdvXo7t2rq6vxdJ4vsnfVcjytFh/J94/eNUXQ5ureuKov7u7t7Oze/b2/eP6a39kulk2bLac5vdUUjxr+8Hk1zVpGZqCLu4usviyWd6X53UV9KdB+/93933937/ff2R2/a2YfuTGd0JfH9G56XpR5el7Vi6xNL3f3x7t74…
5FCE0C359B7BA81AC135CF6EBE2393D2	1	mrv	JChemExceligQAAB+LCAAAAAAABADtvQdgHEmWJSYvbcp7f0r1StfgdKEIgGATJNiQQBDswYjN5pLsHWlHIymrKoHKZVZlXWYWQMztnbz33nvvvffee++997o7nU4n99//P1xmZAFs9s5K2smeIYCqyB8/fnwfPyIe/x7vFmV6mddNUS0/+2h3vPNRmi+n1axYXnz20VWxnFVXzfbu3v29j36Po8dTakvtl81nH83bdvXo7t2rq6vxdJ4vsnfVcjytFh/J94/eNUXQ5ureuKov7u7t7Oze/b2/eP6a39kulk2bLac5vdUUjxr+8Hk1zVpGZqCLu4usviyWd6X53UV9KdB+/93933937/ff2R2/a2YfuTGd0JfH9G56XpR5el7Vi6xNL3f3x7t74…
066FB8EC8C0398C776268533721A690E	1	mrv	JChemExceligQAAB+LCAAAAAAABADtvQdgHEmWJSYvbcp7f0r1StfgdKEIgGATJNiQQBDswYjN5pLsHWlHIymrKoHKZVZlXWYWQMztnbz33nvvvffee++997o7nU4n99//P1xmZAFs9s5K2smeIYCqyB8/fnwfPyIe/x7vFmV6mddNUS0/+2h3vPNRmi+n1axYXnz20VWxnFVXzfbu3v29j36Po8dTakvtl81nH83bdvXo7t2rq6vxdJ4vsnfVcjytFh/J94/eNUXQ5ureuKov7u7t7Oze/b2/eP6a39kulk2bLac5vdUUjxr+8Hk1zVpGZqCLu4usviyWd6X53UV9KdB+/93933937/ff2R2/a2YfuTGd0JfH9G56XpR5el7Vi6xNL3f3x7t74…

## Sheet: S1 Table
	S1 Table. SAR for N-Substituted Phenylbenzamides
	Compound ID	R1	R2	R3	R4	R5	R6	R7	R8	R9	R10	Active/Inactive	IC50 uM
	500844	OH	H	H	CF3	H	Cl	H	CO2Me	H	H	Active	0.07
	500845	OH	H	H	CF3	H	Cl	H	CO2H	H	H	Active	0.066
	500199	OH	H	H	tButyl	H	Cl	H	CO2Me	H	H	Active	0.066
	500200	OH	H	H	tButyl	H	Cl	H	CO2H	H	H	Active	0.034
	500871	OH	H	H	tButyl	H	Cl	H	CO2-isopropyl	H	H	Active	0.18
	600738	OH	H	H	tButyl	H	Cl	H	NH2	H	H	Active	0.00137
	600784	OH	tButyl	H	tButyl	H	Cl	H	NH2	H	H	Inactive	NA
	600826	OH	tButyl	H	H	H	Cl	H	NH2	H	H	Inactive	NA
	600867	OH	H	H	Me	H	Cl	H	NH2	H	H	Inactive	NA
	600829	OH	H	H	OMe	H	Cl	H	NH2	H	H	Inactive	NA
	600831	OH	H	H	F	H	Cl	H	NH2	H	H	Inactive	NA
	600835	OH	H	H	CF3	H	Cl	H	NH2	H	H	Inactive	NA
	600741	OH	H	H	tButyl	H	Cl	H	NHSO2Me	H	H	Inactive	NA
	600786	OH	tButyl	H	tButyl	H	Cl	H	NHSO2Me	H	H	Inactive	NA
	600827	OH	tButyl	H	H	H	Cl	H	NHSO2Me	H	H	Inactive	NA
	600830	OH	H	H	OMe	H	Cl	H	NHSO2Me	H	H	Inactive	NA
	600832	OH	H	H	F	H	Cl	H	NHSO2Me	H	H	Inactive	NA
	600836	OH	H	H	CF3	H	Cl	H	NHSO2Me	H	H	Inactive	NA
	600837	OSO2Me	H	H	CF3	H	Cl	H	NHSO2Me	H	H	Inactive	NA
	500875	OH	H	H	tButyl	H	Cl	H	CONH2	H	H	Inactive	NA
	500876	OH	H	H	tButyl	H	Cl	H	CONHC(CH3)3	H	H	Inactive	NA
	500874	OH	H	H	tButyl	H	Cl	H	CN	H	H	Inactive	NA
	600414	OH	H	H	tButyl	H	Cl	H	CO2Me	H	Cl	Inactive	NA
	600409	OH	H	H	tButyl	H	Cl	H		H	H	Inactive	NA
	600397	OH	H	H	Cl	H	Cl	H		H	H	Inactive	NA
	600411	OH	H	H	tButyl	H	Cl	H		H	H	Inactive	NA
	600412	OH	H	H	tButyl	H	Cl	H		H	H	Active	0.15
	600454	OH	H	H	tButyl	H	Cl	H		H	H	Inactive	NA
	500884	OH	H	H	Et	H	Cl	H	CO2Me	H	H	Active	3.4
	500885	OH	H	H	Et	H	Cl	H	CO2H	H	H	Inactive	NA
	600407	OH	H	H	Pr	H	Cl	H	CO2Me	H	H	Inactive	NA
	600408	OH	H	H	Pr	H	Cl	H	CO2H	H	H	Inactive	NA
	500857	OH	H	H	iso-propyl	H	Cl	H	CO2Me	H	H	Inactive	NA
	500859	OH	H	H	iso-propyl	H	Cl	H	CO2H	H	H	Inactive	NA
	500868	OH	H	H	sec-butyl	H	Cl	H	CO2Me	H	H	Inactive	NA
	500869	OH	H	H	sec-butyl	H	Cl	H	CO2H	H	H	Inactive	NA
	600415	OH	H	H	tAmyl	H	Cl	H	CO2Me	H	H	Inactive	NA
	600416	OH	H	H	tAmyl	H	Cl	H	CO2H	H	H	Inactive	NA
	500886	OH	H	H	cyclohexyl	H	Cl	H	CO2Me	H	H	Inactive	NA
	500887	OH	H	H	cyclohexyl	H	Cl	H	CO2H	H	H	Inactive	NA
	600405	OH	H	H	Phenyl	H	Cl	H	CO2Me	H	H	Inactive	NA
	600406	OH	H	H	Phenyl	H	Cl	H	CO2H	H	H	Inactive	NA
	600419	OH	H	H	morpholino	H	Cl	H	CO2Me	H	H	Inactive	NA
	600418	OH	H	Fused aryl (naphthyl)		H	Cl	H	CO2Me	H	H	Inactive	NA
	600420	OH	H	Fused aryl (naphthyl)		H	Cl	H	CO2H	H	H	Inactive	NA
	600452	OH	tButyl	H	tButyl	H	Cl	H	CO2Me	H	H	Inactive	NA
	600453	OH	tButyl	H	tButyl	H	Cl	H	CO2H	H	H	Active	0.091
	600489	OH	tButyl	H	H	H	Cl	H	CO2Me	H	H	Active	0.014
	600490	OH	tButyl	H	H	H	Cl	H	CO2H	H	H	Inactive	NA
	500189	OH	H	H	Cl	H	Cl	H	CO2Me	H	H	Inactive	NA
	500190	OH	H	H	Cl	H	Cl	H	CO2H	H	H	Inactive	NA
	600413	OMe	H	H	tButyl	H	Cl	H	CO2H	H	H	Inactive	NA
	600398	OMe	H	H	Cl	H	Cl	H	CO2Me	H	H	Inactive	NA
	600399	OMe	H	H	Cl	H	Cl	H	CO2H	H	H	Active	0.021
	500872	OAc	H	H	Cl	H	Cl	H	CO2H	H	H	Active	0.011
	600667	F	H	H	Cl	H	Cl	H	CO2Me	H	H	Inactive	NA
	600729	F	H	H	Cl	H	Cl	H	CO2H	H	H	Inactive	NA
	600499	H	H	H	tButyl	H	Cl	H	CO2Me	H	H	Active	0.00019
	600498	H	H	H	tButyl	H	Cl	H	CO2H	H	H	Inactive	NA
	500846	OH	H	H	F	H	Cl	H	CO2Me	H	H	Inactive	NA
	500847	OH	H	H	F	H	Cl	H	CO2H	H	H	Inactive	NA
	600737	OH	H	H	F	H	Br	H	CO2Me	H	H	Inactive	NA
	600739	OH	H	H	F	H	Br	H	CO2H	H	H	Inactive	NA
	600659	OH	H	H	F	H	Me	H	CO2Me	H	H	Inactive	NA
	600660	OH	H	H	F	H	Me	H	CO2H	H	H	Active	0.048
	600740	OH	H	H	F	H	OMe	H	CO2Me	H	H	Inactive	NA
	600742	OH	H	H	F	H	OMe	H	CO2H	H	H	Active	0.0029
	500858	OH	H	H	I	H	Cl	H	CO2Me	H	H	Inactive	NA
	500860	OH	H	H	I	H	Cl	H	CO2H	H	H	Active	<.001
	500827	OH	H	H	OMe	H	Cl	H	CO2Me	H	H	Active	0.33
	500829	OH	H	H	OMe	H	Cl	H	CO2H	H	H	Inactive	NA
	600651	OH	H	H	OMe	H	Br	H	CO2Me	H	H	Inactive	NA
	600652	OH	H	H	OMe	H	Br	H	CO2H	H	H	Active	3.36
	600656	OH	H	H	OMe	H	Me	H	CO2Me	H	H	Inactive	NA
	600657	OH	H	H	OMe	H	Me	H	CO2H	H	H	Active	1500
	500828	OH	H	H	Me	H	Cl	H	CO2Me	H	H	Active	1.68
	500830	OH	H	H	Me	H	Cl	H	CO2H	H	H	Inactive	NA
	500878	OH	H	H	Me	H	Cl	H	CONHC(CH3)3	H	H	Inactive	NA
	500848	OH	H	H	tButyl	H	F	H	CO2Me	H	H	Inactive	NA
	500850	OH	H	H	tButyl	H	F	H	CO2H	H	H	Active	<.001
	500849	OH	H	H	tButyl	H	Me	H	CO2Me	H	H	Inactive	NA
	500852	OH	H	H	tButyl	H	Me	H	CO2H	H	H	Active	0.11
	500853	OH	H	H	tButyl	H	Br	H	CO2Me	H	H	Active	0.0035
	500854	OH	H	H	tButyl	H	Br	H	CO2H	H	H	Active	1.85
	500863	OH	H	H	tButyl	H	I	H	CO2Me	H	H	Active	0.005
	500864	OH	H	H	tButyl	H	I	H	CO2H	H	H	Inactive	NA
	500865	OH	H	H	tButyl	H	OMe	H	CO2Me	H	H	Inactive	NA
	500866	OH	H	H	tButyl	H	OMe	H	CO2H	H	H	Inactive	NA
	600673	OH	H	H	Me	H	OMe	H	CO2Me	H	H	Inactive	NA
	600671	OH	H	H	Me	H	OMe	H	CO2H	H	H	Inactive	NA
	600670	OH	H	H	Me	H	O-Isopropyl	H	CO2Me	H	H	Inactive	NA
	600668	OH	H	H	Me	H	O-Isopropyl	H	CO2H	H	H	Inactive	NA
	500879	OH	H	H	Cl	H	OMe	H	CO2Me	H	H	Inactive	NA
	500880	OH	H	H	Cl	H	OMe	H	CO2H	H	H	Inactive	NA
	600395	OH	H	H	CF3	H	OMe	H	CO2Me	H	H	Active	700
	600396	OH	H	H	CF3	H	OMe	H	CO2H	H	H	Inactive	NA
	600669	OH	H	H	CF3	H	O-Isopropyl	H	CO2Me	H	H	Inactive	NA
	600665	OH	H	H	CF3	H	O-Isopropyl	H	CO2H	H	H	Inactive	NA
	600655	OH	H	H	CF3	H	Me	H	CO2Me	H	H	Active	0.00025
	600658	OH	H	H	CF3	H	Me	H	CO2H	H	H	Active	56000
	600653	OH	H	H	CF3	H	Br	H	CO2Me	H	H	Active	0.267
	600654	OH	H	H	CF3	H	Br	H	CO2H	H	H	Inactive	NA
	600757	OH	H	H	CF3	H	H	Me	CO2Me	H	H	Inactive	NA
	600758	OH	H	H	CF3	H	H	Me	CO2H	H	H	Inactive	NA
	600402	OH	H	H	tButyl	H	OEt	H	CO2Me	H	H	Inactive	NA
	600403	OH	H	H	tButyl	H	OEt	H	CO2H	H	H	Inactive	NA
	600400	OH	H	H	tButyl	H	O-Isopropyl	H	CO2Me	H	H	Active	0.034
	600401	OH	H	H	tButyl	H	O-Isopropyl	H	CO2H	H	H	Active	134000
	500867	OH	H	H	tButyl	H	CF3	H	CO2Me	H	H	Inactive	NA
	500873	OH	H	H	tButyl	H	CF3	H	CO2H	H	H	Active	0.0046
	500882	OH	H	H	tButyl	H	OCF3	H	CO2Me	H	H	Inactive	NA
	500883	OH	H	H	tButyl	H	OCF3	H	CO2H	H	H	Active	0.0015
	500861	OH	H	H	tButyl	H	H	H	CO2Me	H	H	Active	0.00016
	500862	OH	H	H	tButyl	H	H	H	CO2H	H	H	Inactive	NA
	500187	OH	H	H	Cl	H	Cl	H	H	H	H	Active	0.22
	500188	OH	H	H	Cl	H	Cl	H	Me	H	H	Active	0.11
	500193	OH	H	H	Cl	H	Cl	H	OMe	H	H	Active	0.0066
	500184	OH	H	H	H	H	Cl	H	NO2	H	H	Inactive	NA
	500201	OH	H	H	tButyl	H	Cl	H	NO2	H	H	Active	0.53
	600782	OH	tButyl	H	tButyl	H	Cl	H	NO2	H	H	Inactive	NA
	600825	OH	tButyl	H	H	H	Cl	H	NO2	H	H	Inactive	NA
	500185	OH	H	H	Me	H	Cl	H	NO2	H	H	Active	0.017
	600862	OH	H	H	Me	H	Cl	H	NO2	H	H	Inactive	NA
	500186	OH	H	H	OMe	H	Cl	H	NO2	H	H	Active	0.063
	500831	OH	H	H	F	H	Cl	H	NO2	H	H	Active	0.018
	600834	OH	H	H	CF3	H	Cl	H	NO2	H	H	Inactive	NA
	500191	H	H	H	Cl	H	Cl	H	NO2	H	H	Inactive	NA
	500832	OH	H	H	Cl	H	Cl	H	Br	H	H	Active	0.02027
	500870	OH	H	H	tButyl	H	Cl	H	CF3	H	H	Active	0.00106
	600410	OH	H	H	tButyl	H	Cl	H	I	H	H	Inactive	NA
	500881	OH	H	H	tButyl	H	OMe	H	OMe	H	H	Inactive	NA
	500833	OH	H	H	Cl	H	Cl	H	CN	H	H	Active	0.043
	500843	NO2	H	H	Cl	H	Cl	H	CO2Me	H	H	Active	0.21
	600675	NO2	H	H	tButyl	H	Cl	H	CO2Me	H	H	Inactive	NA
	600676	NO2	H	H	tButyl	H	Cl	H	CO2H	H	H	Inactive	NA
	600768	NO2	H	H	tButyl	H	H	Me	CO2Me	H	H	Inactive	NA
	600769	NO2	H	H	tButyl	H	H	Me	CO2H	H	H	Inactive	NA
	600799	NO2	H	H	tButyl	H	H	CO2Me	Cl	H	H	Inactive	NA
	600856	NO2	H	H	tButyl	H	H	CO2H	Cl	H	H	Inactive	NA
	600845	NO2	H	H	tButyl	H	H	CO2Me	H	H	Cl	Inactive	NA
	600849	NO2	H	H	tButyl	H	H	CO2H	H	H	Cl	Inactive	NA
	600495	NH2	H	H	Cl	H	Cl	H	CO2Me	H	H	Active	<0.001
	600672	NH2	H	H	tButyl	H	Cl	H	CO2Me	H	H	Inactive	NA
	600752	NH2	H	H	tButyl	H	Cl	H	CO2H	H	H	Inactive	NA
	600767	NH2	H	H	tButyl	H	H	Me	CO2Me	H	H	Inactive	NA
	600850	NH2	H	H	tButyl	H	H	CO2Me	H	H	Cl	Inactive	NA
	600481	OH	H	H	tButyl	H	H	Cl	CO2Me	H	H	Active	0.65
	600483	OH	H	H	tButyl	H	H	Cl	CO2H	H	H	Inactive	NA
	600487	OH	H	H	tButyl	H	H	F	CO2Me	H	H	Inactive	NA
	600488	OH	H	H	tButyl	H	H	F	CO2H	H	H	Active	0.00314
	600485	OH	H	H	tButyl	H	H	Me	CO2Me	H	H	Active	10
	600486	OH	H	H	tButyl	H	H	Me	CO2H	H	H	Inactive	NA
	600743	OH	tButyl	H	H	H	H	Me	CO2Me	H	H	Inactive	NA
	600744	OH	tButyl	H	H	H	H	Me	CO2H	H	H	Inactive	NA
	600761	OH	tButyl	H	tButyl	H	H	Me	CO2Me	H	H	Inactive	NA
	600759	OH	tButyl	H	tButyl	H	H	Me	CO2H	H	H	Inactive	NA
	600772	OH	H	H	Me	H	H	Me	CO2Me	H	H	Inactive	NA
	600765	OH	H	H	Me	H	H	Me	CO2H	H	H	Inactive	NA
	600770	OH	H	H	OMe	H	H	Me	CO2Me	H	H	Inactive	NA
	600771	OH	H	H	OMe	H	H	Me	CO2H	H	H	Inactive	NA
	600764	OH	H	H	F	H	H	Me	CO2Me	H	H	Inactive	NA
	600766	OH	H	H	F	H	H	Me	CO2H	H	H	Inactive	NA
	600491	OH	H	H	tButyl	H	H	CO2Me	Cl	H	H	Inactive	NA
	600492	OH	H	H	tButyl	H	H	CO2H	Cl	H	H	Inactive	NA
	600745	OH	tButyl	H	H	H	H	CO2Me	Cl	H	H	Inactive	NA
	600746	OH	tButyl	H	H	H	H	CO2H	Cl	H	H	Inactive	NA
	600760	OH	tButyl	H	tButyl	H	H	CO2Me	Cl	H	H	Inactive	NA
	600762	OH	tButyl	H	tButyl	H	H	CO2H	Cl	H	H	Inactive	NA
	600805	OH	H	H	Me	H	H	CO2Me	Cl	H	H	Inactive	NA
	600803	OH	H	H	Me	H	H	CO2H	Cl	H	H	Inactive	NA
	600801	OH	H	H	OMe	H	H	CO2Me	Cl	H	H	Inactive	NA
	600804	OH	H	H	OMe	H	H	CO2H	Cl	H	H	Inactive	NA
	600802	OH	H	H	F	H	H	CO2Me	Cl	H	H	Inactive	NA
	600797	OH	H	H	F	H	H	CO2H	Cl	H	H	Inactive	NA
	600792	OH	H	H	CF3	H	H	CO2Me	Cl	H	H	Inactive	NA
	600806	OH	H	H	CF3	H	H	CO2H	Cl	H	H	Inactive	NA
	600493	OH	H	H	tButyl	H	H	CO2Me	H	H	Cl	Inactive	NA
	600494	OH	H	H	tButyl	H	H	CO2H	H	H	Cl	Active	0.0039
	600747	OH	tButyl	H	H	H	H	CO2Me	H	H	Cl	Inactive	NA
	600756	OH	tButyl	H	H	H	H	CO2H	H	H	Cl	Inactive	NA
	600763	OH	tButyl	H	tButyl	H	H	CO2Me	H	H	Cl	Inactive	NA
	600783	OH	tButyl	H	tButyl	H	H	CO2H	H	H	Cl	Inactive	NA
	600840	OH	H	H	Me	H	H	CO2Me	H	H	Cl	Inactive	NA
	600843	OH	H	H	Me	H	H	CO2H	H	H	Cl	Inactive	NA
	600838	OH	H	H	OMe	H	H	CO2Me	H	H	Cl	Inactive	NA
	600886	OH	H	H	OMe	H	H	CO2H	H	H	Cl	Inactive	NA
	600841	OH	H	H	F	H	H	CO2Me	H	H	Cl	Inactive	NA
	600844	OH	H	H	F	H	H	CO2H	H	H	Cl	Inactive	NA
	600794	OH	H	H	CF3	H	H	CO2Me	H	H	Cl	Inactive	NA
	600807	OH	H	H	CF3	H	H	CO2H	H	H	Cl	Inactive	NA
	600482	OH	H	H	tButyl	H	H	OMe	CO2Me	H	H	Inactive	NA
	600484	OH	H	H	tButyl	H	H	OMe	CO2H	H	H	Inactive	NA
	600497	OH	H	H	tButyl	H	CO2Me	Cl	H	H	H	Inactive	NA
	600500	OH	H	H	tButyl	H	CO2H	Cl	H	H	H	Inactive	NA
	500202	Cl	H	NO2	H	H	OH	H	H	CL	H	Active	0.83
